# Supplementary material for: Effects of Different-Syllable Aggressive Calls on Food Intake and Gene Expression in Vespertilio sinensis
Source: Animals (Basel). 2023 Jan 15;13(2):306. doi: 10.3390/ani13020306 (PMC9854892; doi:10.3390/ani13020306)
Supplement: Supplementary file 1 [file animals-13-00306-s001.zip]

Archive with 1 entries (1 files):
- animals-2063478-supplementary.pdf
